# Supplementary material for: Accounting for Sampling Error When Inferring Population Synchrony from Time-Series Data: A Bayesian State-Space Modelling Approach with Applications
Source: PLoS One. 2014 Jan 29;9(1):e87084. doi: 10.1371/journal.pone.0087084 (PMC3906118; doi:10.1371/journal.pone.0087084)
Supplement: File S4 — R-program to fit the state space model and the fish dataset. (R) [file pone.0087084.s004.r]

##File S4. R-program to fit the state space model on the fish dataset.
##Created by Hugues SANTIN-JANIN (email: hugues_sj@yahoo.fr)
##Last update: 18/11/2013

###=============================================================
###  SECTION: SYSTEM REQUIREMENTS
###=============================================================

##Before using this script
#Make sure that you have JAGS (http://mcmc-jags.sourceforge.net/) and R (http://www.r-project.org/)
#correctly installed on your computer.
#Open R and check that you have the following libraries installed: dclone, rjags, coda

#This script was created using jags 3.3 and R 3.0.1 using the libraries  rjags_3-11, dclone_2.0-0 and coda_0.16-1.
#Processor: Intel Xeon W3550  3.07 GHz
#OS: Ubuntu 12.04

###=============================================================
###  SECTION: THE FISH DATASET
###=============================================================


fishdata <- list(cpue=c(3.670E+01, 1.120E+01, 9.000E+00, 1.660E+01, 1.270E+01, 1.760E+01, 1.330E+01, 4.500E+00, 5.330E+01, 7.500E+00, 1.350E+01, 8.220E+01, 7.240E+01, 1.700E+00, 6.000E+00, 1.450E+01, 7.360E+01, 4.240E+01, 4.800E+01, 2.600E+01, 2.860E+01, 2.250E+01, 1.020E+01, 1.050E+01, 1.020E+01, 3.560E+01, 1.000E+01, 1.350E+01, 1.410E+01, 1.020E+01, 1.460E+01, 7.500E+00, 3.000E+00, 9.800E+00, 1.300E+01, 2.950E+01, 2.500E+00, 1.250E+01, 4.000E+00, 1.100E+01, 1.500E+00, 1.300E+01, 8.500E+00, 7.000E+00, 1.750E+01, 1.800E+01, 6.500E+00, 8.000E+00, 9.000E+00, 8.100E+00, 1.100E+00, 2.500E+00, 5.500E+00, 3.000E+00, 5.500E+00, 7.000E+00, 5.000E-01, 1.500E+00, 8.500E+00, 5.000E-01, 0.000E+00, 2.050E+01, 5.000E-01, 9.000E+00, 1.500E+00, 3.000E+00, 0.000E+00, 0.000E+00, 0.000E+00, 6.000E+00, 4.000E+00, 6.500E+00, 2.000E+00, 4.600E+00, 5.000E+00, 8.000E+00, 9.000E+00, 4.300E+01, 6.500E+00, 4.500E+00, 1.750E+01, 1.550E+01, 2.400E+01, 1.000E+01, 1.450E+01, 1.000E+01, 1.500E+00, 5.250E+01, 2.110E+01, 4.930E+01, 1.040E+01, 1.120E+01, 1.410E+01, 3.190E+01, 4.760E+01, 4.990E+01, 3.530E+01, 3.070E+01, 1.330E+01, 2.330E+01, 1.300E+01, 7.230E+01, 3.450E+01, 2.300E+01, 2.140E+01, 2.250E+01, 1.560E+02, 2.400E+01, 5.000E+00, 2.700E+01, 3.030E+01, 1.430E+01, 1.400E+01, 8.490E+01, 1.043E+02, 6.140E+01, 1.750E+01, 4.300E+01, 2.000E+01, 3.790E+01, 1.800E+01, 1.900E+01, 2.250E+01, 2.300E+01, 1.000E+01, 1.050E+01, 1.910E+01, 1.250E+01, 3.500E+00, 2.600E+01, 4.360E+01, 3.900E+01, 1.050E+01, 3.500E+00, 7.800E+00, 1.400E+01, 1.085E+02, 6.400E+01, 8.000E+00, 1.100E+01, 3.000E+00, 7.000E+00, 1.000E+00, 2.000E+00, 4.050E+01, 6.500E+00, 5.500E+00, 9.500E+00, 3.500E+00, 1.000E+01, 2.500E+00, 2.000E+00, 1.000E+00, 9.500E+00, 5.000E-01, 0.000E+00, 1.500E+00, 0.000E+00, 2.050E+01, 1.500E+00, 5.000E-01, 2.000E+00, 2.500E+00, 1.750E+01, 8.500E+00, 3.000E+00, 9.000E+00, 8.500E+00, 1.150E+01, 1.355E+02, 8.000E+00, 1.450E+01, 5.550E+01, 8.000E+00, 2.200E+01, 2.500E+01, 7.000E+00, 1.950E+01, 1.550E+01, 9.560E+01, 1.810E+02, 5.490E+01, 8.960E+01, 2.170E+02, 2.241E+02, 2.590E+01, 7.670E+01, 1.820E+01, 2.200E+01, 1.710E+01, 6.500E+00, 8.300E+01, 9.900E+00, 3.870E+01, 6.000E-01, 9.270E+01, 2.790E+01, 4.700E+01, 4.100E+01, 7.150E+01, 1.500E+01, 9.500E+00, 7.170E+01, 1.592E+02, 4.070E+01, 6.800E+01, 6.000E+00, 1.000E+01, 7.500E+00, 2.400E+01, 3.300E+00, 1.660E+01, 3.600E+00, 1.350E+01, 2.000E+00, 4.500E+00, 3.300E+00, 2.500E+00, 2.200E+01, 1.350E+01, 1.380E+01, 1.410E+01, 1.650E+01, 3.500E+00, 4.000E+00, 9.000E+00, 9.500E+00, 1.550E+01, 6.000E+00, 1.800E+01, 4.500E+00, 3.450E+01, 1.850E+01, 3.000E+00, 5.500E+00, 9.500E+00, 2.200E+01, 2.000E+00, 3.500E+00, 5.000E+00, 7.000E+00, 1.610E+01, 1.000E+01, 4.100E+00, 3.500E+00, 1.600E+00, 3.500E+00, 2.500E+00, 9.000E+00, 1.000E+01, 3.000E+00, 1.000E+00, 3.500E+00, 1.000E+00, 1.100E+01, 2.500E+00, 1.000E+00, 8.000E+00, 4.000E+00, 0.000E+00, 0.000E+00, 5.000E-01, 1.000E+00, 4.000E+00, 3.500E+00, 6.000E+00, 3.500E+00, 1.000E+00, 7.700E+00, 2.150E+01, 1.550E+01, 9.000E+00, 1.500E+00, 6.500E+00, 1.350E+01, 1.050E+01, 5.000E-01, 2.350E+01, 8.000E+00, 1.100E+01), time=c(1.000E+00, 1.000E+00, 1.000E+00, 2.000E+00, 2.000E+00, 2.000E+00, 2.000E+00, 3.000E+00, 3.000E+00, 3.000E+00, 3.000E+00, 4.000E+00, 4.000E+00, 5.000E+00, 5.000E+00, 5.000E+00, 6.000E+00, 6.000E+00, 7.000E+00, 8.000E+00, 8.000E+00, 8.000E+00, 9.000E+00, 9.000E+00, 9.000E+00, 1.000E+01, 1.000E+01, 1.000E+01, 1.000E+01, 1.100E+01, 1.100E+01, 1.100E+01, 1.100E+01, 1.200E+01, 1.300E+01, 1.300E+01, 1.300E+01, 1.400E+01, 1.400E+01, 1.400E+01, 1.400E+01, 1.500E+01, 1.500E+01, 1.500E+01, 1.500E+01, 1.500E+01, 1.500E+01, 1.600E+01, 1.600E+01, 1.700E+01, 1.700E+01, 1.700E+01, 1.700E+01, 1.700E+01, 1.800E+01, 1.800E+01, 1.800E+01, 1.800E+01, 1.800E+01, 1.800E+01, 1.900E+01, 1.900E+01, 1.900E+01, 1.900E+01, 1.900E+01, 1.900E+01, 2.000E+01, 2.000E+01, 2.000E+01, 2.000E+01, 2.000E+01, 2.100E+01, 2.100E+01, 2.100E+01, 2.100E+01, 2.100E+01, 2.100E+01, 2.200E+01, 2.200E+01, 2.200E+01, 2.200E+01, 2.300E+01, 2.300E+01, 2.300E+01, 2.300E+01, 2.300E+01, 2.300E+01, 1.000E+00, 1.000E+00, 1.000E+00, 1.000E+00, 1.000E+00, 2.000E+00, 2.000E+00, 2.000E+00, 3.000E+00, 3.000E+00, 3.000E+00, 3.000E+00, 4.000E+00, 4.000E+00, 5.000E+00, 5.000E+00, 6.000E+00, 7.000E+00, 7.000E+00, 7.000E+00, 8.000E+00, 8.000E+00, 8.000E+00, 9.000E+00, 9.000E+00, 9.000E+00, 9.000E+00, 1.000E+01, 1.000E+01, 1.000E+01, 1.000E+01, 1.100E+01, 1.100E+01, 1.100E+01, 1.100E+01, 1.200E+01, 1.200E+01, 1.200E+01, 1.200E+01, 1.300E+01, 1.300E+01, 1.300E+01, 1.400E+01, 1.400E+01, 1.400E+01, 1.400E+01, 1.400E+01, 1.500E+01, 1.500E+01, 1.500E+01, 1.500E+01, 1.500E+01, 1.500E+01, 1.600E+01, 1.600E+01, 1.600E+01, 1.700E+01, 1.700E+01, 1.700E+01, 1.700E+01, 1.800E+01, 1.800E+01, 1.800E+01, 1.800E+01, 1.800E+01, 1.900E+01, 1.900E+01, 1.900E+01, 1.900E+01, 1.900E+01, 1.900E+01, 2.000E+01, 2.000E+01, 2.000E+01, 2.000E+01, 2.000E+01, 2.000E+01, 2.100E+01, 2.100E+01, 2.100E+01, 2.100E+01, 2.100E+01, 2.200E+01, 2.200E+01, 2.200E+01, 2.200E+01, 2.300E+01, 2.300E+01, 2.300E+01, 2.300E+01, 2.300E+01, 2.300E+01, 1.000E+00, 1.000E+00, 1.000E+00, 1.000E+00, 1.000E+00, 2.000E+00, 2.000E+00, 2.000E+00, 2.000E+00, 3.000E+00, 3.000E+00, 3.000E+00, 3.000E+00, 4.000E+00, 4.000E+00, 5.000E+00, 5.000E+00, 6.000E+00, 6.000E+00, 7.000E+00, 7.000E+00, 8.000E+00, 8.000E+00, 8.000E+00, 9.000E+00, 9.000E+00, 9.000E+00, 1.000E+01, 1.000E+01, 1.000E+01, 1.000E+01, 1.100E+01, 1.100E+01, 1.100E+01, 1.100E+01, 1.100E+01, 1.200E+01, 1.200E+01, 1.200E+01, 1.200E+01, 1.200E+01, 1.300E+01, 1.300E+01, 1.300E+01, 1.300E+01, 1.400E+01, 1.400E+01, 1.400E+01, 1.400E+01, 1.400E+01, 1.400E+01, 1.400E+01, 1.500E+01, 1.500E+01, 1.500E+01, 1.500E+01, 1.500E+01, 1.500E+01, 1.500E+01, 1.500E+01, 1.500E+01, 1.500E+01, 1.600E+01, 1.600E+01, 1.600E+01, 1.700E+01, 1.700E+01, 1.700E+01, 1.700E+01, 1.700E+01, 1.800E+01, 1.800E+01, 1.800E+01, 1.800E+01, 1.800E+01, 1.900E+01, 1.900E+01, 1.900E+01, 1.900E+01, 1.900E+01, 2.000E+01, 2.000E+01, 2.000E+01, 2.000E+01, 2.000E+01, 2.000E+01, 2.100E+01, 2.100E+01, 2.100E+01, 2.100E+01, 2.100E+01, 2.100E+01, 2.200E+01, 2.200E+01, 2.200E+01, 2.200E+01, 2.300E+01, 2.300E+01, 2.300E+01, 2.300E+01, 2.300E+01), site=c(1.000E+00, 1.000E+00, 1.000E+00, 1.000E+00, 1.000E+00, 1.000E+00, 1.000E+00, 1.000E+00, 1.000E+00, 1.000E+00, 1.000E+00, 1.000E+00, 1.000E+00, 1.000E+00, 1.000E+00, 1.000E+00, 1.000E+00, 1.000E+00, 1.000E+00, 1.000E+00, 1.000E+00, 1.000E+00, 1.000E+00, 1.000E+00, 1.000E+00, 1.000E+00, 1.000E+00, 1.000E+00, 1.000E+00, 1.000E+00, 1.000E+00, 1.000E+00, 1.000E+00, 1.000E+00, 1.000E+00, 1.000E+00, 1.000E+00, 1.000E+00, 1.000E+00, 1.000E+00, 1.000E+00, 1.000E+00, 1.000E+00, 1.000E+00, 1.000E+00, 1.000E+00, 1.000E+00, 1.000E+00, 1.000E+00, 1.000E+00, 1.000E+00, 1.000E+00, 1.000E+00, 1.000E+00, 1.000E+00, 1.000E+00, 1.000E+00, 1.000E+00, 1.000E+00, 1.000E+00, 1.000E+00, 1.000E+00, 1.000E+00, 1.000E+00, 1.000E+00, 1.000E+00, 1.000E+00, 1.000E+00, 1.000E+00, 1.000E+00, 1.000E+00, 1.000E+00, 1.000E+00, 1.000E+00, 1.000E+00, 1.000E+00, 1.000E+00, 1.000E+00, 1.000E+00, 1.000E+00, 1.000E+00, 1.000E+00, 1.000E+00, 1.000E+00, 1.000E+00, 1.000E+00, 1.000E+00, 2.000E+00, 2.000E+00, 2.000E+00, 2.000E+00, 2.000E+00, 2.000E+00, 2.000E+00, 2.000E+00, 2.000E+00, 2.000E+00, 2.000E+00, 2.000E+00, 2.000E+00, 2.000E+00, 2.000E+00, 2.000E+00, 2.000E+00, 2.000E+00, 2.000E+00, 2.000E+00, 2.000E+00, 2.000E+00, 2.000E+00, 2.000E+00, 2.000E+00, 2.000E+00, 2.000E+00, 2.000E+00, 2.000E+00, 2.000E+00, 2.000E+00, 2.000E+00, 2.000E+00, 2.000E+00, 2.000E+00, 2.000E+00, 2.000E+00, 2.000E+00, 2.000E+00, 2.000E+00, 2.000E+00, 2.000E+00, 2.000E+00, 2.000E+00, 2.000E+00, 2.000E+00, 2.000E+00, 2.000E+00, 2.000E+00, 2.000E+00, 2.000E+00, 2.000E+00, 2.000E+00, 2.000E+00, 2.000E+00, 2.000E+00, 2.000E+00, 2.000E+00, 2.000E+00, 2.000E+00, 2.000E+00, 2.000E+00, 2.000E+00, 2.000E+00, 2.000E+00, 2.000E+00, 2.000E+00, 2.000E+00, 2.000E+00, 2.000E+00, 2.000E+00, 2.000E+00, 2.000E+00, 2.000E+00, 2.000E+00, 2.000E+00, 2.000E+00, 2.000E+00, 2.000E+00, 2.000E+00, 2.000E+00, 2.000E+00, 2.000E+00, 2.000E+00, 2.000E+00, 2.000E+00, 2.000E+00, 2.000E+00, 2.000E+00, 2.000E+00, 2.000E+00, 2.000E+00, 3.000E+00, 3.000E+00, 3.000E+00, 3.000E+00, 3.000E+00, 3.000E+00, 3.000E+00, 3.000E+00, 3.000E+00, 3.000E+00, 3.000E+00, 3.000E+00, 3.000E+00, 3.000E+00, 3.000E+00, 3.000E+00, 3.000E+00, 3.000E+00, 3.000E+00, 3.000E+00, 3.000E+00, 3.000E+00, 3.000E+00, 3.000E+00, 3.000E+00, 3.000E+00, 3.000E+00, 3.000E+00, 3.000E+00, 3.000E+00, 3.000E+00, 3.000E+00, 3.000E+00, 3.000E+00, 3.000E+00, 3.000E+00, 3.000E+00, 3.000E+00, 3.000E+00, 3.000E+00, 3.000E+00, 3.000E+00, 3.000E+00, 3.000E+00, 3.000E+00, 3.000E+00, 3.000E+00, 3.000E+00, 3.000E+00, 3.000E+00, 3.000E+00, 3.000E+00, 3.000E+00, 3.000E+00, 3.000E+00, 3.000E+00, 3.000E+00, 3.000E+00, 3.000E+00, 3.000E+00, 3.000E+00, 3.000E+00, 3.000E+00, 3.000E+00, 3.000E+00, 3.000E+00, 3.000E+00, 3.000E+00, 3.000E+00, 3.000E+00, 3.000E+00, 3.000E+00, 3.000E+00, 3.000E+00, 3.000E+00, 3.000E+00, 3.000E+00, 3.000E+00, 3.000E+00, 3.000E+00, 3.000E+00, 3.000E+00, 3.000E+00, 3.000E+00, 3.000E+00, 3.000E+00, 3.000E+00, 3.000E+00, 3.000E+00, 3.000E+00, 3.000E+00, 3.000E+00, 3.000E+00, 3.000E+00, 3.000E+00, 3.000E+00, 3.000E+00, 3.000E+00, 3.000E+00, 3.000E+00, 3.000E+00), K=1, NJ=2.300E+01, NI=3.000E+00, N=2.800E+02)


##Plotting the time series of (log transformed) cpue
fishdata$lcpue <- log10(fishdata$cpue + 0.2)
lcpuemean <- tapply(fishdata$lcpue, list(fishdata$time, fishdata$site), mean)
par(mfrow=c(3,1))
for(i in 1:3) plot(lcpuemean[,i], type="l", ylab="", xlab="Time")


##Overview of the list (Note that here K=1 denote the order of the density dependence)
##See the main text for a description of the data
lapply(fishdata, head)


###=============================================================
###  SECTION: STATE-SPACE MODELLING
###=============================================================


##Computing Priors Values For Initial Population States
lcpueinitmean <- apply(lcpuemean[1:4,], 2, mean)
lcpueinitvar <- apply(lcpuemean[1:4,], 2, var)
lcpueinitprec <- 1/lcpueinitvar
fishdata$lcpueinitmean <- lcpueinitmean
fishdata$lcpueinitprec <- lcpueinitprec


##Formating data for JAGS
jagsfishdata <- fishdata[-which(names(fishdata)=="cpue")]


##Writing A Function Defining The State-Space Model
fishSSM <- function() {

    ##Priors
    #For the synchrony component
    for(j in 1:NJ){
        tau[j]~dnorm(0,tauprec)
    }

    #beta0 and beta1
    for(k in 1:(K+1)){
        beta[k]~dnorm(0,precbeta)
    }

    #For the initial population states
    for(i in 1:NI){
        x[1,i]~dnorm(lcpueinitmean[i], lcpueinitprec[i])
    }

    #Hypermarameters
    precbeta~dgamma(0.001,0.001)
    tauprec~dgamma(0.001,0.001)
    nuprec~dgamma(0.001,0.001)
    gammaprec~dgamma(0.001,0.001)
    obsprec <- 1/0.21

    ### State-space model ###
    #Sampling process
    for(i in 1:N){
        #accounting for sampling error
	lcpue[i]~dnorm(tlcpue[i],obsprec)
        #accounting for variations in abundance between
	   #experimental fishing within a given time 
	   #at a given site
	tlcpue[i]~dnorm(x[time[i]+K,site[i]], gammaprec)
    }

    #Population process
    for(i in 1:NI){
        for (j in 2:(NJ+1)){
            #Density-dependence and synchrony component
            Ex[j,i] <- beta[1] + beta[2] * x[(j-1),i] + tau[j-1]
            #Asynchrony component
            x[j,i] ~ dnorm(Ex[j,i],nuprec)
        }
    }


    ##Quantities of interest
    betazero <- beta[1]
    betaone <- beta[2] - 1
    vargamma <- 1 / gammaprec
    varshared <- 1 / tauprec
    varunshared <- 1 / nuprec
    icc <- varshared / (varshared + varunshared)

}


##Initial Values
jagsfishinits <- list(list(gammaprec = 1, tauprec = 0.5, nuprec = 0.1),
                      list(gammaprec = 0.5, tauprec = 1, nuprec = 0.5),
                      list(gammaprec = 0.3, tauprec = 0.1, nuprec = 1))

##Loading required R-libraries
library(dclone)
library(rjags)

##Fitting the State-Space-Model
fit <- jags.fit(data = jagsfishdata, params = c("betazero", "betaone", "vargamma", "varshared", "varunshared", "icc"),
                   model = fishSSM, n.iter = 1200000, thin = 100, inits = jagsfishinits, n.adap = 50000)

##For running the mcmc chains in parrallel, uncomment and run the following lines:
#cl <- makeCluster(3)
#fit <- jags.parfit(cl, data = jagsfishdata, params = c("betazero", "betaone", "vargamma", "varshared", "varunshared", "icc"),
#                  model = fishSSM, n.iter = 1200000, thin = 100, inits = jagsfishinits, n.adap = 50000)


##Ploting the Chains
plot(fit)


##Summaries of the posterior distributions
summary(fit)


###==========================================================###
###                      END OF FILE                         ###
###==========================================================###
